# Supplementary material for: Terahertz Spectral Properties of 5-Substituted Uracils
Source: Sensors (Basel). 2021 Dec 11;21(24):8292. doi: 10.3390/s21248292 (PMC8706476; doi:10.3390/s21248292)
Supplement: Supplementary file 1 [file sensors-21-08292-s001.zip]

Archive with 20 entries (19 files):
- Supplementary materials/
- __MACOSX/._Supplementary materials
- Supplementary materials/5-Chlorouracil-5.08THz.mp4
- __MACOSX/Supplementary materials/._5-Chlorouracil-5.08THz.mp4
- Supplementary materials/5-Iodouracil-5.06THz.mp4
- __MACOSX/Supplementary materials/._5-Iodouracil-5.06THz.mp4
- Supplementary materials/5-Iodouracil-2.53THz.mp4
- __MACOSX/Supplementary materials/._5-Iodouracil-2.53THz.mp4
- Supplementary materials/5-Fluorouracil-3.62THz.mp4
- __MACOSX/Supplementary materials/._5-Fluorouracil-3.62THz.mp4
- Supplementary materials/5-Bromouracil-5.21THz.mp4
- __MACOSX/Supplementary materials/._5-Bromouracil-5.21THz.mp4
- Supplementary materials/5-Fluorouracil-5.14THz.mp4
- __MACOSX/Supplementary materials/._5-Fluorouracil-5.14THz.mp4
- Supplementary materials/Uracil-5.07THz.mp4
- __MACOSX/Supplementary materials/._Uracil-5.07THz.mp4
- Supplementary materials/5-Bromouracil-2.73THz.mp4
- __MACOSX/Supplementary materials/._5-Bromouracil-2.73THz.mp4
- Supplementary materials/5-Chlorouracil-2.97THz.mp4
- __MACOSX/Supplementary materials/._5-Chlorouracil-2.97THz.mp4
